# Supplementary material for: Claudin-1 Interacts with CD81 and Promotes the Progression of Colorectal Cancer
Source: Oncol Res. 2026 May 21;34(6):30. doi: 10.32604/or.2026.075185 (PMC13223189; doi:10.32604/or.2026.075185)
Supplement: Supplementary file 1 [file OncolRes-34-75185-s001.zip]

Archive with 1 entries (1 files):
- TSP_OR_75185-s001.docx
